# Supplementary material for: Ecological drivers of sexual size dimorphism in northern chamois
Source: Ecol Evol. 2024 Oct 7;14(10):e70310. doi: 10.1002/ece3.70310 (PMC11456770; doi:10.1002/ece3.70310)
Supplement: Supplementary file 1 — Data S1: [file ECE3-14-e70310-s001.zip]

Archive with 6 entries (6 files):
- Chamois_SSD.csv
- Chamois_SSD.R
- ece370310-sup-0001-FigureA1.pdf
- ece370310-sup-0002-FigureA2.pdf
- ece370310-sup-0003-FigureA3.pdf
- ece370310-sup-0004-FigureA4.pdf
