# Supplementary material for: Ecological drivers of sexual size dimorphism in northern chamois
Source: Ecol Evol. 2024 Oct 7;14(10):e70310. doi: 10.1002/ece3.70310 (PMC11456770; doi:10.1002/ece3.70310)
Supplement: Supplementary file 1 — Data S1: [file ECE3-14-e70310-s001.zip › Chamois_SSD.csv]

	pop	male_mass	female_mass	ssd	density	forest_cover	geol_subst	log_density
1	10	26.33268397	19.34391017	1.361290646	0.230892359	0.628	calcareous	-1.46580365541697
2	11	25.64772965	18.60868873	1.378266359	0.164457125	0.854	calcareous	-1.80510538104665
3	12	24.94800018	19.94996822	1.250528317	0.103217898	0.872	siliceous	-2.2709130107394
4	13	27.80899136	19.13652001	1.453189573	0.145164941	0.693	calcareous	-1.92988465891399
5	14	26.29163979	20.41197119	1.288050015	0.136001914	0.834	calcareous	-1.9950863198157
6	15	26.53845448	19.87428703	1.335316051	0.108389093	0.732	calcareous	-2.22202781312011
7	16	24.81969831	18.75920087	1.323067997	0.073186047	0.843	calcareous	-2.61475049093827
8	17a	26.6166361	19.45502124	1.368111387	0.244956489	0.871	calcareous	-1.4066746801278
9	18	25.72189802	19.4281924	1.32394705	0.182918837	0.827	calcareous	-1.69871273818319
10	19	26.43098457	20.012274	1.320738691	0.190738898	0.897	calcareous	-1.65684981234623
11	20	26.57979342	18.36885681	1.447003137	0.342098954	0.901	calcareous	-1.07265524458875
12	21	24.42685806	17.7250472	1.378098336	0.183236558	0.952	calcareous	-1.69697729424829
13	34	25.63175002	19.41663753	1.320092111	0.357404923	0.579	siliceous	-1.0288859018693
14	35	25.67938499	21.30140504	1.205525408	0.075850722	0.297	siliceous	-2.57898805444582
15	36	26.4093747	20.7614354	1.272039924	0.059386314	0.339	siliceous	-2.82369148320103
16	39	25.2704005	19.29909365	1.309408667	0.090170619	0.312	siliceous	-2.40605163668297
17	40	26.01430832	20.27511918	1.283065618	0.14509717	0.319	siliceous	-1.93035162307269
18	42	26.18194184	20.58697098	1.271772417	0.190373088	0.319	siliceous	-1.65876951115277
19	44	24.9351357	19.19681101	1.298920726	0.164970275	0.477	siliceous	-1.80198997282594
20	45a	25.11895044	19.69749752	1.275235619	0.184988763	0.597	siliceous	-1.68746019628913
21	45b	24.81118866	19.0325957	1.3036156	0.17483343	0.506	siliceous	-1.74392158690652
22	45c	24.91078443	19.84991994	1.254956418	0.127650174	0.659	siliceous	-2.05846177219334
23	45d	24.72797536	19.85183033	1.245626975	0.108964759	0.756	siliceous	-2.21673076095617
24	46a	23.48307713	18.62408968	1.260897984	0.117748062	0.788	siliceous	-2.13920800481978
25	46b	24.17401124	18.01265236	1.34205728	0.23528178	0.92	siliceous	-1.44697141931109
26	47	23.92270228	18.33898829	1.304472303	0.114694137	0.973	siliceous	-2.16548637210794
27	56	23.35059722	16.5571907	1.410299468	0.723358628	0.95	calcareous	-0.32385015214191
28	9	26.46802017	19.39222958	1.364877621	0.277994085	0.683	calcareous	-1.28015544249628
