# Supplementary material for: Ecological drivers of sexual size dimorphism in northern chamois
Source: Ecol Evol. 2024 Oct 7;14(10):e70310. doi: 10.1002/ece3.70310 (PMC11456770; doi:10.1002/ece3.70310)
Supplement: Supplementary file 1 — Data S1: [file ECE3-14-e70310-s001.zip › Chamois_SSD.R]

########################################################
# R-Script for Reiner & Corlatti 2024 "Environmental
# drivers of sexual size dimorphism in Northern chamois"
########################################################

# Load dataset
chamois.SSD <- read.csv(file.choose())

head(chamois.SSD)

# pop=ID of the population (mountain range)
# male_mass=asymptotic male eviscerated body mass (in kg)
# female_mass=asymptotic female eviscerated body mass (in kg)
# ssd=sexual size dimorphism (male_mass/female_mass)
# density=relative density index within mountain range
# forest_cover=proportion of forest cover within mountain range
# geol_subst=type of geological substrate within mountain range
# log_density=log-relative density index within mountain range

#-------------------------------------------------------
# LINEAR MODELLING
#-------------------------------------------------------

# Fit initial model to test for direct effects on SSD (standardised)
mod.initial <- lm(log(ssd)~forest_cover+geol_subst+log_density, data=chamois.SSD)
summary(mod.initial)
library(car)
vif(mod.initial) # check VIF
library(performance)
check_model(mod.initial) # check assumptions

library(semEff)
mod.initial.boot  <- bootCI(mod.initial, 
                            R=50000, 
                            unique.eff=TRUE) # semipartial correlation
mod.initial.boot

# Plot marginal effects (print 3x8 inches landscape)
library(visreg)
par(mfrow=c(1,3))
par(family="serif")
visreg(mod.initial, xvar="forest_cover",
       bty="n",
       xlim=c(0.3,1),
       ylim=c(0.20,0.40),
       xlab="Forest cover",
       ylab="SSD",
       line=list(lty=1, col="black"))
text(0.34,0.403, "a)")
visreg(mod.initial, xvar="geol_subst",
       bty="n",
       ylim=c(0.20,0.40),
       xlab="Geological substrate",
       ylab="SSD",
       line=list(lty=1, col="black"))
text(0.06,0.403, "b)")
visreg(mod.initial, xvar="log_density", xtrans = exp,
       bty="n",
       ylim=c(0.20,0.40),
       xlab="Relative density",
       ylab="SSD",
       line=list(lty=1, col="black"))
text(0.1,0.403, "c)")

# Individual percent contribution to explained variance
library(glmm.hp)
glmm.hp(mod.initial, type = "adjR2", commonality = FALSE)

#-------------------------------------------------------
# PATH MODELLING
#-------------------------------------------------------

library(piecewiseSEM)
library(nlme)

# SEM Model
tot.psem <- psem(
  lm(log(ssd) ~ male_mass+female_mass, 
     data = chamois.SSD),
  lm(male_mass ~ forest_cover+geol_subst+log_density, 
     data = chamois.SSD),
  lm(female_mass ~ forest_cover+geol_subst+log_density, 
     data = chamois.SSD),
  female_mass %~~% male_mass,
  data = chamois.SSD)

# Check assumptions of each path
path1 <- lm(log(ssd) ~ male_mass+female_mass, 
            data = chamois.SSD)
check_model(path1)
glmm.hp(path1, type = "adjR2", commonality = FALSE)
  
path2 <- lm(male_mass ~ forest_cover+geol_subst+log_density, 
            data = chamois.SSD)
check_model(path2)

path3 <- lm(female_mass ~ forest_cover+geol_subst+log_density, 
            data = chamois.SSD)
check_model(path3)

# the same results are obtained with 
dSep(tot.psem, conditioning=TRUE) # Directed separation
fisherC(tot.psem) # Fisher's C

rsquared(tot.psem) # R-squared

# Inspect standardised direct, indirect and mediation effects
library(semEff)
tot.psem.boot <- bootEff(tot.psem, 
                         R = 50000,
                         unique.eff = TRUE)
tot.psem.boot.eff <- semEff(tot.psem.boot)
summary(tot.psem.boot.eff)

#################### End of analysis ###################
